# Supplementary material for: Temperature-dependent seminal recovery in the southern king crab Lithodes santolla
Source: R Soc Open Sci. 2019 Mar 6;6(3):181700. doi: 10.1098/rsos.181700 (PMC6458361; doi:10.1098/rsos.181700)
Supplement: Standardized sperm area in the lumen of the paired vasa deferentia of Lithodes santolla after the corresponding time periods at 9°C and 12°C [file rsos181700supp2.xlsx]

## Sheet: Sperm area
Time period (days)	Electroejaculated on day 0	Temperature (°C)	(Sperm area paired vasa deferentia/CL)*1000
0	No		0.505409
0	No		0.340199
0	No		0.880386
0	No		0.289044
1	Yes		0.256292
1	Yes		0.23801
1	Yes		0.26757
1	Yes		0.0731231
15	Yes	12	0.387028
15	Yes	12	0.129048
15	Yes	12	0.165942
15	Yes	12	0.31327
15	Yes	12	0.137964
15	Yes	9	0.448362
15	Yes	9	0.506645
15	Yes	9	0.271467
15	Yes	9	0.403652
15	Yes	9	0.0684093
30	Yes	12	0.0839202
30	Yes	12	0.249685
30	Yes	12	0.127455
30	Yes	9	0.115424
30	Yes	9	0.349564
30	Yes	9	0.354186
30	Yes	9	0.289783
30	Yes	9	0.310804
